# Supplementary material for: The Effects of a Meldonium Pre-Treatment on the Course of the LPS-Induced Sepsis in Rats
Source: Int J Mol Sci. 2022 Feb 21;23(4):2395. doi: 10.3390/ijms23042395 (PMC8924897; doi:10.3390/ijms23042395)
Supplement: Supplementary file 1 [file ijms-23-02395-s001.zip]

Archive with 3 entries (3 files):
- Original Blots Part 1.zip
- Original Blots Part 2.zip
- PCA.zip
